# Supplementary material for: Syndecan-1 Expression Is Increased in the Aortic Wall of Patients with Type 2 Diabetes but Is Unrelated to Elevated Fasting Plasma Glucagon-Like Peptide-1
Source: Biomedicines. 2021 Jun 20;9(6):697. doi: 10.3390/biomedicines9060697 (PMC8233803; doi:10.3390/biomedicines9060697)
Supplement: Supplementary file 1 [file biomedicines-09-00697-s001.zip]

Archive with 1 entries (1 files):
- Supplementary Material_Ntika v3.pdf
